# Supplementary material for: Realistic Gene Transfer to Gene Duplication Ratios Identify Different Roots in the Bacterial Phylogeny Using a Tree Reconciliation Method
Source: Life (Basel). 2022 Jul 4;12(7):995. doi: 10.3390/life12070995 (PMC9322720; doi:10.3390/life12070995)
Supplement: Supplementary file 1 [file life-12-00995-s001.zip › Table S3.xlsx]

## Sheet: euk_ids2sp
root,cellular organisms,Eukaryota,Opisthokonta,Metazoa,Eumetazoa,Bilateria,Deuterostomia,Chordata,Craniata,Vertebrata,Gnathostomata,Teleostomi,Euteleostomi,Sarcopterygii,Dipnotetrapodomorpha,Tetrapoda,Amphibia,Batrachia,Anura,Pipoidea,Pipidae,Xenopodinae,Xenopus,Silurana,Xenopus (Silurana) tropicalis
root,cellular organisms,Eukaryota,Opisthokonta,Fungi,Dikarya,Ascomycota,saccharomyceta,Pezizomycotina,leotiomyceta,dothideomyceta,Dothideomycetes,Pleosporomycetidae,Pleosporales,Pleosporineae,Phaeosphaeriaceae,Parastagonospora,Parastagonospora nodorum
root,cellular organisms,Eukaryota,Opisthokonta,Metazoa,Eumetazoa,Bilateria,Deuterostomia,Chordata,Craniata,Vertebrata,Gnathostomata,Teleostomi,Euteleostomi,Sarcopterygii,Dipnotetrapodomorpha,Tetrapoda,Amniota,Mammalia,Theria,Eutheria,Boreoeutheria,Euarchontoglires,Primates,Haplorrhini,Simiiformes,Catarrhini,Hominoidea,Hominidae,Homininae,Homo,Homo sapiens
root,cellular organisms,Eukaryota,Opisthokonta,Fungi,Dikarya,Ascomycota,saccharomyceta,Pezizomycotina,leotiomyceta,Eurotiomycetes,Eurotiomycetidae,Eurotiales,Aspergillaceae,Penicillium,Penicillium chrysogenum complex,Penicillium rubens,Penicillium rubens Wisconsin 54-1255
root,cellular organisms,Eukaryota,Opisthokonta,Fungi,Dikarya,Ascomycota,saccharomyceta,Pezizomycotina,leotiomyceta,Eurotiomycetes,Eurotiomycetidae,Onygenales,mitosporic Onygenales,Coccidioides,Coccidioides posadasii,Coccidioides posadasii C735 delta SOWgp
root,cellular organisms,Eukaryota,Opisthokonta,Fungi,Dikarya,Ascomycota,saccharomyceta,Pezizomycotina,leotiomyceta,sordariomyceta,Sordariomycetes,Sordariomycetidae,Sordariales,Sordariaceae,Sordaria,Sordaria macrospora,Sordaria macrospora k-hell
root,cellular organisms,Eukaryota,Opisthokonta,Metazoa,Eumetazoa,Bilateria,Deuterostomia,Chordata,Craniata,Vertebrata,Gnathostomata,Teleostomi,Euteleostomi,Sarcopterygii,Dipnotetrapodomorpha,Tetrapoda,Amniota,Mammalia,Theria,Eutheria,Boreoeutheria,Euarchontoglires,Glires,Rodentia,Sciurognathi,Muroidea,Muridae,Murinae,Mus,Mus,Mus musculus
root,cellular organisms,Eukaryota,Opisthokonta,Fungi,Dikarya,Ascomycota,saccharomyceta,Pezizomycotina,leotiomyceta,Eurotiomycetes,Eurotiomycetidae,Onygenales,Ajellomycetaceae,Blastomyces,Blastomyces dermatitidis,Blastomyces dermatitidis SLH14081
root,cellular organisms,Eukaryota,Opisthokonta,Fungi,Dikarya,Ascomycota,saccharomyceta,Pezizomycotina,leotiomyceta,Eurotiomycetes,Eurotiomycetidae,Onygenales,Arthrodermataceae,Trichophyton,Trichophyton rubrum,Trichophyton rubrum CBS 118892
root,cellular organisms,Eukaryota,Opisthokonta,Fungi,Dikarya,Ascomycota,saccharomyceta,Pezizomycotina,leotiomyceta,Eurotiomycetes,Eurotiomycetidae,Onygenales,Arthrodermataceae,Microsporum,Microsporum gypseum,Microsporum gypseum CBS 118893
root,cellular organisms,Eukaryota,Opisthokonta,Fungi,Dikarya,Ascomycota,saccharomyceta,Saccharomycotina,Saccharomycetes,Saccharomycetales,Saccharomycetaceae,Lachancea,Lachancea thermotolerans
root,cellular organisms,Eukaryota,Opisthokonta,Fungi,Dikarya,Ascomycota,saccharomyceta,Saccharomycotina,Saccharomycetes,Saccharomycetales,Saccharomycetaceae,Torulaspora,Torulaspora delbrueckii
root,cellular organisms,Eukaryota,Opisthokonta,Fungi,Dikarya,Ascomycota,saccharomyceta,Pezizomycotina,leotiomyceta,Eurotiomycetes,Eurotiomycetidae,Eurotiales,Aspergillaceae,Aspergillus,Aspergillus clavatus
root,cellular organisms,Eukaryota,Opisthokonta,Fungi,Dikarya,Ascomycota,saccharomyceta,Pezizomycotina,leotiomyceta,sordariomyceta,Sordariomycetes,Sordariomycetidae,Sordariales,Sordariaceae,Neurospora,Neurospora crassa
root,cellular organisms,Eukaryota,Opisthokonta,Fungi,Dikarya,Ascomycota,saccharomyceta,Pezizomycotina,leotiomyceta,sordariomyceta,Sordariomycetes,Hypocreomycetidae,Hypocreales,Nectriaceae,Fusarium,Fusarium oxysporum species complex,Fusarium oxysporum
root,cellular organisms,Eukaryota,Opisthokonta,Metazoa,Eumetazoa,Bilateria,Deuterostomia,Chordata,Craniata,Vertebrata,Gnathostomata,Teleostomi,Euteleostomi,Sarcopterygii,Dipnotetrapodomorpha,Tetrapoda,Amniota,Mammalia,Theria,Eutheria,Boreoeutheria,Euarchontoglires,Primates,Strepsirrhini,Lorisiformes,Galagidae,Otolemur,Otolemur garnettii
root,cellular organisms,Eukaryota,Opisthokonta,Fungi,Dikarya,Ascomycota,saccharomyceta,Saccharomycotina,Saccharomycetes,Saccharomycetales,Saccharomycetaceae,Kluyveromyces,Kluyveromyces lactis,Kluyveromyces lactis NRRL Y-1140
root,cellular organisms,Eukaryota,Opisthokonta,Fungi,Dikarya,Ascomycota,saccharomyceta,Saccharomycotina,Saccharomycetes,Saccharomycetales,Saccharomycetaceae,Nakaseomyces,Nakaseomyces/Candida clade,Candida glabrata,Candida glabrata CBS 138
root,cellular organisms,Eukaryota,Opisthokonta,Metazoa,Eumetazoa,Bilateria,Protostomia,Ecdysozoa,Nematoda,Chromadorea,Rhabditida,Rhabditoidea,Rhabditidae,Peloderinae,Caenorhabditis,Caenorhabditis elegans
root,cellular organisms,Eukaryota,Opisthokonta,Metazoa,Eumetazoa,Bilateria,Protostomia,Ecdysozoa,Panarthropoda,Arthropoda,Mandibulata,Pancrustacea,Hexapoda,Insecta,Dicondylia,Pterygota,Neoptera,Paraneoptera,Phthiraptera,Anoplura,Pediculidae,Pediculus,Pediculus humanus
root,cellular organisms,Eukaryota,Opisthokonta,Metazoa,Eumetazoa,Bilateria,Protostomia,Ecdysozoa,Panarthropoda,Arthropoda,Mandibulata,Pancrustacea,Hexapoda,Insecta,Dicondylia,Pterygota,Neoptera,Endopterygota,Diptera,Nematocera,Culicomorpha,Culicoidea,Culicidae,Anophelinae,Anopheles,Cellia,Pyretophorus,gambiae species complex,Anopheles gambiae
root,cellular organisms,Eukaryota,Opisthokonta,Metazoa,Eumetazoa,Bilateria,Protostomia,Ecdysozoa,Panarthropoda,Arthropoda,Mandibulata,Pancrustacea,Hexapoda,Insecta,Dicondylia,Pterygota,Neoptera,Endopterygota,Diptera,Brachycera,Muscomorpha,Eremoneura,Cyclorrhapha,Schizophora,Acalyptratae,Ephydroidea,Drosophilidae,Drosophilinae,Drosophilini,Drosophilina,Drosophiliti,Drosophila,Sophophora,melanogast…
root,cellular organisms,Eukaryota,Opisthokonta,Metazoa,Eumetazoa,Bilateria,Protostomia,Ecdysozoa,Panarthropoda,Arthropoda,Mandibulata,Pancrustacea,Hexapoda,Insecta,Dicondylia,Pterygota,Neoptera,Endopterygota,Hymenoptera,Apocrita,Chaldicoidea group,Chalcidoidea,Pteromalidae,Pteromalinae,Nasonia,Nasonia vitripennis
root,cellular organisms,Eukaryota,Opisthokonta,Metazoa,Eumetazoa,Bilateria,Protostomia,Ecdysozoa,Panarthropoda,Arthropoda,Mandibulata,Pancrustacea,Hexapoda,Insecta,Dicondylia,Pterygota,Neoptera,Endopterygota,Hymenoptera,Apocrita,Aculeata,Apoidea,Apidae,Apinae,Apini,Apis,Apis mellifera
root,cellular organisms,Eukaryota,Opisthokonta,Fungi,Dikarya,Ascomycota,saccharomyceta,Pezizomycotina,leotiomyceta,sordariomyceta,Sordariomycetes,Sordariomycetidae,Magnaporthales,Magnaporthaceae,Magnaporthe,Magnaporthe oryzae
root,cellular organisms,Eukaryota,Opisthokonta,Metazoa,Eumetazoa,Bilateria,Deuterostomia,Echinodermata,Eleutherozoa,Echinozoa,Echinoidea,Euechinoidea,Echinacea,Echinoida,Strongylocentrotidae,Strongylocentrotus,Strongylocentrotus purpuratus
root,cellular organisms,Eukaryota,Opisthokonta,Fungi,Dikarya,Ascomycota,saccharomyceta,Pezizomycotina,leotiomyceta,Eurotiomycetes,Eurotiomycetidae,Eurotiales,Trichocomaceae,Talaromyces,Talaromyces stipitatus,Talaromyces stipitatus ATCC 10500
root,cellular organisms,Eukaryota,Opisthokonta,Fungi,Dikarya,Ascomycota,saccharomyceta,Pezizomycotina,leotiomyceta,sordariomyceta,Sordariomycetes,Sordariomycetidae,Sordariales,Lasiosphaeriaceae,Podospora,Podospora anserina,Podospora anserina S mat+
root,cellular organisms,Eukaryota,Opisthokonta,Metazoa,Eumetazoa,Bilateria,Deuterostomia,Chordata,Craniata,Vertebrata,Gnathostomata,Teleostomi,Euteleostomi,Actinopterygii,Actinopteri,Neopterygii,Teleostei,Osteoglossocephalai,Clupeocephala,Otomorpha,Ostariophysi,Otophysa,Cypriniphysae,Cypriniformes,Cyprinoidea,Cyprinidae,Danio,Danio rerio
root,cellular organisms,Eukaryota,Opisthokonta,Metazoa,Eumetazoa,Bilateria,Deuterostomia,Chordata,Craniata,Vertebrata,Gnathostomata,Teleostomi,Euteleostomi,Actinopterygii,Actinopteri,Neopterygii,Teleostei,Osteoglossocephalai,Clupeocephala,Euteleosteomorpha,Neoteleostei,Eurypterygia,Ctenosquamata,Acanthomorphata,Euacanthomorphacea,Percomorphaceae,Ovalentaria,Atherinomorphae,Beloniformes,Adrianicht…
root,cellular organisms,Eukaryota,Opisthokonta,Metazoa,Eumetazoa,Bilateria,Deuterostomia,Chordata,Craniata,Vertebrata,Gnathostomata,Teleostomi,Euteleostomi,Actinopterygii,Actinopteri,Neopterygii,Teleostei,Osteoglossocephalai,Clupeocephala,Euteleosteomorpha,Neoteleostei,Eurypterygia,Ctenosquamata,Acanthomorphata,Euacanthomorphacea,Percomorphaceae,Ovalentaria,Cichlomorphae,Cichliformes,Cichlidae,Af…
